# Supplementary material for: Circulating Levels of the Cardiovascular Biomarkers ST2 and Adrenomedullin Predict Outcome within a Randomized Phase III Lung Cancer Trial (RASTEN)
Source: Cancers (Basel). 2022 Mar 3;14(5):1307. doi: 10.3390/cancers14051307 (PMC8909619; doi:10.3390/cancers14051307)
Supplement: Supplementary file 1 [file cancers-14-01307-s001.zip]

Archive with 8 entries (7 files):
- cancers-1611276-supplementary/
- cancers-1611276-supplementary/Supplementary Figure S1.pdf
- cancers-1611276-supplementary/Supplementary Figure S2.pdf
- cancers-1611276-supplementary/Supplementary Figure S3.pdf
- cancers-1611276-supplementary/Supplementary Figure S4.pdf
- cancers-1611276-supplementary/Supplementary Figure S5.pdf
- cancers-1611276-supplementary/Supplementary Figure S6.pdf
- cancers-1611276-supplementary/Supplementary Table S1_revised.pdf
